# Supplementary material for: Development of a high-throughput tailored imaging method in zebrafish to understand and treat neuromuscular diseases
Source: Front Mol Neurosci. 2022 Sep 20;15:956582. doi: 10.3389/fnmol.2022.956582 (PMC9530744; doi:10.3389/fnmol.2022.956582)
Supplement: Supplementary file 2 [file Data_Sheet_1.zip]

Archive with 4 entries (4 files):
- Bomont_Zebrafish_Axonlenght_NoResized_20210225_xml.mht
- Bomont_Zebra_20x_ZoneAxoneCommonTh_20200228_xml.mht
- Bomont_Zebra_5xmCherry_20191112_xml.mht
- Bomont_Zebra_SpotDOverlap_20210128_xml.mht
