# Supplementary material for: Development of a high-throughput tailored imaging method in zebrafish to understand and treat neuromuscular diseases
Source: Front Mol Neurosci. 2022 Sep 20;15:956582. doi: 10.3389/fnmol.2022.956582 (PMC9530744; doi:10.3389/fnmol.2022.956582)
Supplement: Supplementary file 2 [file Data_Sheet_1.zip › Bomont_Zebra_5xmCherry_20191112_xml.mht]

From: "Saved by Internet Explorer 11"
Subject: Bomont_Zebra_5xmCherry_20191112
Date: Tue, 26 Apr 2022 16:39:33 +0200
MIME-Version: 1.0
Content-Type: text/html;
	charset="utf-8"
Content-Transfer-Encoding: quoted-printable
Content-Location: http://localhost:8282/tmp/714ad564255bd4c275595815b01a5da3/AnalysisProtocol.html
X-MimeOLE: Produced By Microsoft MimeOLE

=EF=BB=BF<!DOCTYPE HTML PUBLIC "-//W3C//DTD HTML 4.0 Transitional//EN">
<!--XSLT version: 1--><!--XSLT vendor: Microsoft--><HTML><HEAD><META=20
content=3D"IE=3D5.0000" http-equiv=3D"X-UA-Compatible">
=20
<META http-equiv=3D"Content-Type" content=3D"text/html; =
charset=3Dutf-8">=20
<TITLE>Bomont_Zebra_5xmCherry_20191112</TITLE>=20
<STYLE id=3D"idCss1" type=3D"text/css">=0A=
          =0A=
.clnReportVersionDetailed {=0A=
  text-decoration: none;=0A=
}=0A=
.clnReportVersionDetailedNontabular {=0A=
  text-decoration: none;=0A=
}=0A=
.clnReportVersionTechnical {=0A=
  text-decoration: underline;=0A=
}=0A=
.clnTabular {=0A=
  display: none;=0A=
}=0A=
.clnNonTabular {=0A=
  display: block;=0A=
}=0A=
.clnComment {=0A=
  display: inline;=0A=
}=0A=
.clnStatus {=0A=
  display: inline;=0A=
}=0A=
p.clnParam {=0A=
  margin-top: 0.5em;=0A=
}=0A=
.clnMethodTitle {=0A=
  display: none;=0A=
}=0A=
div.clnOutput {=0A=
  margin-top: 0.5em;=0A=
  margin-bottom: 0.5em;=0A=
}=0A=
div.clnMethod1 {=0A=
  margin-top: 0.5em;=0A=
  margin-bottom: 0.5em;=0A=
}=0A=
div.clnMethod2 {=0A=
  margin-top: 0.5em;=0A=
  margin-bottom: 0.5em;=0A=
  padding-left: 2em;=0A=
}=0A=
=0A=
        </STYLE>
=20
<STYLE id=3D"idCss0" type=3D"text/css">=0A=
          =0A=
body {=0A=
  margin: 0;=0A=
  padding: 1em;=0A=
  font-family: verdana, sans-serif;=0A=
  font-size: small;=0A=
}=0A=
.clnReportVersionDetailed {=0A=
  text-decoration: underline;=0A=
}=0A=
.clnReportVersionDetailedNontabular {=0A=
  text-decoration: none;=0A=
}=0A=
.clnReportVersionTechnical {=0A=
  text-decoration: none;=0A=
}=0A=
h1, h2, h3, h4 {=0A=
  margin-top: 1em;=0A=
  margin-bottom: 0.2em;=0A=
}=0A=
h1, h2 {=0A=
  color: rgb(100,149,237);=0A=
}=0A=
p {=0A=
  margin: 0;=0A=
}=0A=
p.clnParam {=0A=
  margin-top: 0.0em;=0A=
}=0A=
pre {=0A=
    font-family: verdana, sans-serif;=0A=
    font-size: small;=0A=
    white-space: pre-wrap;=0A=
}=0A=
.clnComment {=0A=
  display: none;=0A=
  color: gray;=0A=
}=0A=
div.clnInput {=0A=
  margin-top: 0.5em;=0A=
  margin-bottom: 0.5em;=0A=
}=0A=
div.clnMethod1 {=0A=
  margin-top: 0em;=0A=
  margin-bottom: 0em;=0A=
}=0A=
div.clnMethod2 {=0A=
  margin-top: 0em;=0A=
  margin-bottom: 0em;=0A=
  padding-left: 0em;=0A=
}=0A=
div.clnOutput {=0A=
  margin-top: 0;=0A=
  margin-bottom: 0;=0A=
}=0A=
.clnStatus {=0A=
  display: none;=0A=
  color: gray;=0A=
}=0A=
.clnReportVersion {=0A=
  float: right;=0A=
  margin-right: 2em;=0A=
  font-weight: normal;=0A=
  text-decoration: none;=0A=
}=0A=
.clnReportVersion:hover {=0A=
  color: CornflowerBlue;=0A=
}=0A=
.clnReportVersionDetailed {=0A=
  text-decoration: underline;=0A=
}=0A=
.clnDisabled {=0A=
  color: gray;=0A=
}=0A=
.clnDisabled:hover {=0A=
  color: gray;=0A=
}=0A=
table.clnBuildingBlockTable {=0A=
  width: 100%;=0A=
  margin-top: 24px;=0A=
}=0A=
=0A=
/* table for 'Input Image' and 'Define Results'=0A=
background colors:=0A=
  darker header  - rgb(140, 170, 180)=0A=
  lighter header - rgb(182, 201, 207) (#B6C9CF)=0A=
  body           - rgb(225, 232, 235)=0A=
*/=0A=
table.clnTableBackground1 {=0A=
  width: 100%;=0A=
  font-size: small;=0A=
  background-color: rgb(225, 232, 235);=0A=
}=0A=
/* header for building block name (darker header) */=0A=
table.clnTableBackground1 td.clnTableHeader1 {=0A=
  font-weight: bold;=0A=
  color: white;=0A=
  background-color: rgb(140, 170, 180);=0A=
}=0A=
/* header for column Input / Results (lighter header) */=0A=
table.clnTableBackground1 td.clnTableHeader2 {=0A=
  font-weight: bold;=0A=
  color: white;=0A=
  background-color: rgb(182, 201, 207);=0A=
}=0A=
=0A=
/* table for all building blocks except for 'Input Image' and 'Define =
Results'=0A=
  darker header  - rgb(250, 150, 21)=0A=
  lighter header - rgb(252, 202, 138) (#FCCA8A)=0A=
  body           - rgb(254, 233, 206)=0A=
*/=0A=
table.clnTableBackground2 {=0A=
  width: 100%;=0A=
  font-size: small;=0A=
  background-color: rgb(254, 233, 206);=0A=
}=0A=
/* header for building block name (darker header) */=0A=
table.clnTableBackground2 td.clnTableHeader1 {=0A=
  font-weight: bold;=0A=
  color: white;=0A=
  background-color: rgb(250, 150, 21);=0A=
}=0A=
/* header for column Input / Results (lighter header) */=0A=
table.clnTableBackground2 td.clnTableHeader2 {=0A=
  font-weight: bold;=0A=
  color: white;=0A=
  background-color: rgb(252, 202, 138);=0A=
}=0A=
=0A=
/* common style items clnTableBackground1 and clnTableBackground2 */=0A=
table.clnTableBackground1 td,=0A=
table.clnTableBackground2 td {=0A=
  vertical-align: top;=0A=
  padding: 0.5em;=0A=
}=0A=
table.clnTableBackground1 td.clnAfterFirstColumn,=0A=
table.clnTableBackground2 td.clnAfterFirstColumn {=0A=
  width: 10px;=0A=
  padding: 0px;=0A=
  background-color: white;=0A=
}=0A=
table.clnTableBackground2 td.clnBetweenColumns {=0A=
  width: 5px;=0A=
  padding: 0px;=0A=
  background-color: white;=0A=
}=0A=
=0A=
.clnTabular {=0A=
  display: block;=0A=
}=0A=
.clnNonTabular {=0A=
  display: none;=0A=
}=0A=
.clnTitle {=0A=
  font-size: medium;=0A=
}=0A=
.clnBBComment {=0A=
  font-family: verdana, serif;=0A=
  font-size: medium;=0A=
  font-weight: normal;=0A=
}=0A=
.clnMethodTitle {=0A=
  display: none;=0A=
}=0A=
.clnItemName1 {=0A=
  font-weight: bold;=0A=
}=0A=
.clnItemName2 {=0A=
}=0A=
table.clnTableFooter {=0A=
  width: 100%;=0A=
  background-color: rgb(225, 232, 235);=0A=
}=0A=
table.clnTableFooter td {=0A=
  vertical-align: top;=0A=
  padding: 0px;=0A=
  padding-left: 0.5em;=0A=
}=0A=
=0A=
        </STYLE>
=20
<STYLE type=3D"text/css" media=3D"print">=0A=
          =0A=
body {=0A=
  print-color-adjust: exact;=0A=
  -webkit-print-color-adjust: exact;=0A=
}=0A=
.clnDontPrint {=0A=
  display: none;=0A=
}=0A=
=0A=
        </STYLE>

<SCRIPT type=3D"text/javascript" charset=3D"utf-8">=0A=
          =0A=
function orderCss() {=0A=
  var aId=3D['idCss0', 'idCss1'];=0A=
  for(var idx=3DaId.length-1; idx>=3D0; idx--) {=0A=
    var domS=3Ddocument.getElementById(aId[idx]);=0A=
    domS.parentNode.appendChild(domS);=0A=
  }=0A=
}=0A=
function applyCss(id) {=0A=
  var domS=3Ddocument.getElementById(id);=0A=
  domS.parentNode.appendChild(domS);=0A=
}=0A=
=0A=
        </SCRIPT>

<META name=3D"GENERATOR" content=3D"MSHTML 11.00.10570.1001"></HEAD>=20
<BODY>
<DIV style=3D"display: none;"><A class=3D"clnReportVersion clnDontPrint =
clnReportVersionTechnical"=20
onclick=3D'orderCss(); applyCss("idCss1");' =
href=3D"http://localhost:8282/tmp/714ad564255bd4c275595815b01a5da3/Analys=
isProtocol.html#">Technical=20
Version</A><A class=3D"clnReportVersion clnDontPrint =
clnReportVersionDetailed"=20
onclick=3D"orderCss();" =
href=3D"http://localhost:8282/tmp/714ad564255bd4c275595815b01a5da3/Analys=
isProtocol.html#">Detailed=20
Report</A></DIV>
<DIV class=3D"clnTabular" style=3D"padding-top: 2em;">
<TABLE class=3D"clnTableBackground1" cellspacing=3D"0">
  <TBODY>
  <TR>
    <TD class=3D"clnTableHeader1"><SPAN class=3D"clnTitle">              =
Analysis=20
      Sequence "Bomont_Zebra_5xmCherry_20191112"             =
</SPAN></TD></TR>
  <TR style=3D"color: white; background-color: rgb(140, 170, 180);">
    <TD><SPAN class=3D"clnBBComment">
<PRE></PRE></SPAN></TD></TR></TBODY></TABLE><BR></DIV>
<DIV class=3D"clnNonTabular">
<H1 id=3D"idTitle">        Analysis Sequence =
"Bomont_Zebra_5xmCherry_20191112"    =20
  </H1>
<P class=3D"clnComment"></P></DIV>
<DIV class=3D"clnTabular">
<TABLE class=3D"clnTableBackground1" border=3D"0" cellspacing=3D"0">
  <TBODY>
  <TR>
    <TD class=3D"clnTableHeader1" style=3D"width: 19%;">Input Image</TD>
    <TD class=3D"clnAfterFirstColumn"></TD>
    <TD class=3D"clnTableHeader2">Input</TD></TR>
  <TR>
    <TD style=3D"width: 19%;"><SPAN class=3D"clnBBComment">
<PRE></PRE></SPAN></TD>
    <TD class=3D"clnAfterFirstColumn"></TD>
    <TD>
      <P class=3D"clnParam"><SPAN class=3D"clnItemName1">Flatfield =
Correction<SPAN=20
      class=3D"clnStatus">(fixed, string)</SPAN> :</SPAN>  =
<SPAN>None<SPAN class=3D"clnStatus">(,=20
      string)</SPAN></SPAN> </P>
      <P class=3D"clnComment"></P>
      <P class=3D"clnParam"><SPAN class=3D"clnItemName1">Stack =
Processing<SPAN=20
      class=3D"clnStatus">(fixed, string)</SPAN> :</SPAN>  =
<SPAN>Individual=20
      Planes<SPAN class=3D"clnStatus">(, string)</SPAN></SPAN> </P>
      <P class=3D"clnComment"></P>
      <P class=3D"clnParam">Create Global Image<SPAN =
class=3D"clnStatus">(fixed,=20
      string)</SPAN></P>
      <P class=3D"clnComment"></P>
      <P class=3D"clnParam"><SPAN class=3D"clnItemName1">Min. Global =
Binning<SPAN=20
      class=3D"clnStatus">(fixed, string)</SPAN> :</SPAN>  =
<SPAN>Dynamic<SPAN=20
      class=3D"clnStatus">(, string)</SPAN></SPAN> </P>
      <P class=3D"clnComment"></P></TD></TR></TBODY></TABLE><BR></DIV>
<DIV class=3D"clnNonTabular">
<H2>Input Image</H2>
<P class=3D"clnComment"></P>
<DIV class=3D"clnInput">
<H3>Input</H3>
<P class=3D"clnParam"><SPAN class=3D"clnItemName1">Flatfield =
Correction<SPAN class=3D"clnStatus">(fixed,=20
string)</SPAN> :</SPAN>  <SPAN>None<SPAN class=3D"clnStatus">(,=20
string)</SPAN></SPAN> </P>
<P class=3D"clnComment"></P>
<P class=3D"clnParam"><SPAN class=3D"clnItemName1">Stack Processing<SPAN =
class=3D"clnStatus">(fixed,=20
string)</SPAN> :</SPAN>  <SPAN>Individual Planes<SPAN =
class=3D"clnStatus">(,=20
string)</SPAN></SPAN> </P>
<P class=3D"clnComment"></P>
<P class=3D"clnParam">Create Global Image<SPAN =
class=3D"clnStatus">(fixed,=20
string)</SPAN></P>
<P class=3D"clnComment"></P>
<P class=3D"clnParam"><SPAN class=3D"clnItemName1">Min. Global =
Binning<SPAN class=3D"clnStatus">(fixed,=20
string)</SPAN> :</SPAN>  <SPAN>Dynamic<SPAN class=3D"clnStatus">(,=20
string)</SPAN></SPAN> </P>
<P class=3D"clnComment"></P></DIV></DIV>
<DIV class=3D"clnTabular">
<TABLE class=3D"clnTableBackground2" border=3D"0" cellspacing=3D"0">
  <TBODY>
  <TR>
    <TD class=3D"clnTableHeader1" style=3D"width: 19%;">Find Image =
Region</TD>
    <TD class=3D"clnAfterFirstColumn"></TD>
    <TD class=3D"clnTableHeader2" style=3D"width: 27%;">Input</TD>
    <TD class=3D"clnBetweenColumns"></TD>
    <TD class=3D"clnTableHeader2" style=3D"width: 27%;">Method</TD>
    <TD class=3D"clnBetweenColumns"></TD>
    <TD class=3D"clnTableHeader2">Output</TD></TR>
  <TR>
    <TD style=3D"width: 19%;"><SPAN class=3D"clnBBComment">
<PRE></PRE></SPAN></TD>
    <TD class=3D"clnAfterFirstColumn"></TD>
    <TD style=3D"width: 27%;">
      <P class=3D"clnParam"><SPAN class=3D"clnItemName1">Channel<SPAN =
class=3D"clnStatus">(fixed,=20
      string)</SPAN> :</SPAN>  <SPAN>mCherry (global)<SPAN =
class=3D"clnStatus">(,=20
      menu)</SPAN></SPAN> </P>
      <P class=3D"clnComment">Select channel for detection </P>
      <P class=3D"clnParam"><SPAN class=3D"clnItemName1">ROI<SPAN=20
      class=3D"clnStatus">(fixed, string)</SPAN> :</SPAN>  <SPAN>Imaged =
Area=20
      (global)<SPAN class=3D"clnStatus">(, menu)</SPAN></SPAN> </P>
      <P class=3D"clnComment">Select population for ROI </P>
      <P class=3D"clnParam"><SPAN class=3D"clnItemName1">ROI Region<SPAN =
class=3D"clnStatus">(fixed,=20
      string)</SPAN> :</SPAN>  <SPAN>Imaged Area<SPAN =
class=3D"clnStatus">(,=20
      menu)</SPAN></SPAN> </P>
      <P class=3D"clnComment">Select ROI region </P></TD>
    <TD class=3D"clnBetweenColumns"></TD>
    <TD style=3D"width: 27%;">
      <DIV class=3D"clnMethodTitle">
      <H4>Method</H4></DIV>
      <DIV class=3D"clnMethod1">
      <P class=3D"clnParam"><SPAN class=3D"clnItemName1">Method<SPAN =
class=3D"clnStatus">(fixed,=20
      string)</SPAN> :</SPAN>  <SPAN>Absolute Threshold<SPAN=20
      class=3D"clnStatus">(, menu)</SPAN></SPAN> </P>
      <P class=3D"clnComment">Select method for detection </P>
      <P class=3D"clnParam"><SPAN class=3D"clnItemName2">Lowest =
Intensity<SPAN=20
      class=3D"clnStatus">(fixed, string)</SPAN> :</SPAN> =E2=89=A5<SPAN =

      class=3D"clnStatus">(fixed, string)</SPAN> <SPAN =
style=3D"text-decoration: underline;">400<SPAN=20
      class=3D"clnStatus">(, numeric)</SPAN></SPAN> </P>
      <P class=3D"clnComment">Lowest intensity, pixels with intensity =
less than=20
      the limit are discarded </P>
      <P class=3D"clnParam"><SPAN class=3D"clnItemName2">Highest =
Intensity<SPAN=20
      class=3D"clnStatus">(fixed, string)</SPAN> :</SPAN> =E2=89=A4<SPAN =

      class=3D"clnStatus">(fixed, string)</SPAN> <SPAN>INF<SPAN=20
      class=3D"clnStatus">(default, numeric)</SPAN></SPAN> </P>
      <P class=3D"clnComment">Highest intensity, pixels with intensity =
less than=20
      the limit are discarded </P>
      <P class=3D"clnParam">Split into Objects<SPAN =
class=3D"clnStatus">(fixed,=20
      string)</SPAN></P>
      <P class=3D"clnComment">Apply object clustering or output a single =
object=20
      population </P>
      <P class=3D"clnParam"><SPAN class=3D"clnItemName2">Area<SPAN=20
      class=3D"clnStatus">(fixed, string)</SPAN> :</SPAN> &gt;<SPAN =
class=3D"clnStatus">(fixed,=20
      string)</SPAN> <SPAN style=3D"text-decoration: =
underline;">1000<SPAN class=3D"clnStatus">(,=20
      numeric)</SPAN></SPAN> px=C2=B2<SPAN class=3D"clnStatus">(fixed, =
menu)</SPAN></P>
      <P class=3D"clnComment">Minimum object area, objects with area =
less or equal=20
      to the limit are discarded Unit for input area </P>
      <P class=3D"clnParam">Fill Holes<SPAN class=3D"clnStatus">(fixed,=20
      string)</SPAN></P>
      <P class=3D"clnComment">Fills holes (gaps) in objects =
</P></DIV></TD>
    <TD class=3D"clnBetweenColumns"></TD>
    <TD>
      <DIV class=3D"clnOutput">
      <P class=3D"clnParam">Output Population<SPAN =
class=3D"clnStatus">(fixed,=20
      string)</SPAN> : Zebra<SPAN class=3D"clnStatus">(, =
string)</SPAN></P>
      <P class=3D"clnComment">Name of the output population </P>
      <P class=3D"clnParam">Output Region<SPAN =
class=3D"clnStatus">(fixed,=20
      string)</SPAN> : Zebra<SPAN class=3D"clnStatus">(, =
string)</SPAN></P>
      <P class=3D"clnComment">Name of the output region=20
</P></DIV></TD></TR></TBODY></TABLE><BR></DIV>
<DIV class=3D"clnNonTabular">
<H2>Find Image Region</H2>
<P class=3D"clnComment"></P>
<DIV class=3D"clnInput">
<H3>Input</H3>
<P class=3D"clnParam"><SPAN class=3D"clnItemName1">Channel<SPAN=20
class=3D"clnStatus">(fixed, string)</SPAN> :</SPAN>  <SPAN>mCherry =
(global)<SPAN=20
class=3D"clnStatus">(, menu)</SPAN></SPAN> </P>
<P class=3D"clnComment">Select channel for detection </P>
<P class=3D"clnParam"><SPAN class=3D"clnItemName1">ROI<SPAN=20
class=3D"clnStatus">(fixed, string)</SPAN> :</SPAN>  <SPAN>Imaged Area=20
(global)<SPAN class=3D"clnStatus">(, menu)</SPAN></SPAN> </P>
<P class=3D"clnComment">Select population for ROI </P>
<P class=3D"clnParam"><SPAN class=3D"clnItemName1">ROI Region<SPAN=20
class=3D"clnStatus">(fixed, string)</SPAN> :</SPAN>  <SPAN>Imaged =
Area<SPAN class=3D"clnStatus">(,=20
menu)</SPAN></SPAN> </P>
<P class=3D"clnComment">Select ROI region </P></DIV>
<DIV class=3D"clnOutput">
<H3>Output</H3>
<P class=3D"clnParam">Output Population<SPAN class=3D"clnStatus">(fixed, =

string)</SPAN> : Zebra<SPAN class=3D"clnStatus">(, string)</SPAN></P>
<P class=3D"clnComment">Name of the output population </P>
<P class=3D"clnParam">Output Region<SPAN class=3D"clnStatus">(fixed, =
string)</SPAN>=20
: Zebra<SPAN class=3D"clnStatus">(, string)</SPAN></P>
<P class=3D"clnComment">Name of the output region </P></DIV></DIV>
<DIV class=3D"clnTabular">
<TABLE class=3D"clnTableBackground2" border=3D"0" cellspacing=3D"0">
  <TBODY>
  <TR>
    <TD class=3D"clnTableHeader1" style=3D"width: 19%;">Determine Well =
Layout</TD>
    <TD class=3D"clnAfterFirstColumn"></TD>
    <TD class=3D"clnTableHeader2" style=3D"width: 27%;">Input</TD>
    <TD class=3D"clnBetweenColumns"></TD>
    <TD class=3D"clnTableHeader2" style=3D"width: 27%;">Method</TD>
    <TD class=3D"clnBetweenColumns"></TD>
    <TD class=3D"clnTableHeader2">Output</TD></TR>
  <TR>
    <TD style=3D"width: 19%;"><SPAN class=3D"clnBBComment">
<PRE></PRE></SPAN></TD>
    <TD class=3D"clnAfterFirstColumn"></TD>
    <TD style=3D"width: 27%;">
      <P class=3D"clnParam"><SPAN class=3D"clnItemName1">Population<SPAN =
class=3D"clnStatus">(fixed,=20
      string)</SPAN> :</SPAN>  <SPAN>Zebra<SPAN class=3D"clnStatus">(,=20
      menu)</SPAN></SPAN> </P>
      <P class=3D"clnComment">Select a population </P>
      <P class=3D"clnParam"><SPAN class=3D"clnItemName1">Region<SPAN =
class=3D"clnStatus">(fixed,=20
      string)</SPAN> :</SPAN>  <SPAN>Zebra<SPAN class=3D"clnStatus">(,=20
      menu)</SPAN></SPAN> </P>
      <P class=3D"clnComment">Region </P></TD>
    <TD class=3D"clnBetweenColumns"></TD>
    <TD style=3D"width: 27%;">
      <DIV class=3D"clnMethodTitle">
      <H4>Method</H4></DIV>
      <DIV class=3D"clnMethod1">
      <P class=3D"clnParam"><SPAN class=3D"clnItemName1">Method XY<SPAN =
class=3D"clnStatus">(fixed,=20
      string)</SPAN> :</SPAN>  <SPAN>Multiple Objects<SPAN =
class=3D"clnStatus">(,=20
      menu)</SPAN></SPAN> </P>
      <P class=3D"clnComment">Select method </P>
      <P class=3D"clnParam"><SPAN class=3D"clnItemName2">Rescan =
Magnification<SPAN=20
      class=3D"clnStatus">(fixed, string)</SPAN> :</SPAN>  =
<SPAN>20x<SPAN class=3D"clnStatus">(,=20
      menu)</SPAN></SPAN> </P>
      <P class=3D"clnComment">Choose rescan magnification </P>
      <P class=3D"clnParam"><SPAN class=3D"clnItemName2">Max No of =
Fields<SPAN=20
      class=3D"clnStatus">(fixed, string)</SPAN> :</SPAN>  <SPAN =
style=3D"text-decoration: underline;">10<SPAN=20
      class=3D"clnStatus">(, numeric)</SPAN></SPAN> </P>
      <P class=3D"clnComment">Maximum number of fields </P>
      <P class=3D"clnParam"><SPAN class=3D"clnItemName2">Object =
Margin<SPAN class=3D"clnStatus">(fixed,=20
      string)</SPAN> :</SPAN>  <SPAN>10<SPAN =
class=3D"clnStatus">(default,=20
      numeric)</SPAN></SPAN> =C2=B5m<SPAN class=3D"clnStatus">(fixed,=20
string)</SPAN></P>
      <P class=3D"clnComment">Safety margin to compensate repositioning =
errors in=20
      =C2=B5m </P>
      <P class=3D"clnParam"><SPAN class=3D"clnItemName2">Field =
Overlap<SPAN class=3D"clnStatus">(fixed,=20
      string)</SPAN> :</SPAN>  <SPAN style=3D"text-decoration: =
underline;">5<SPAN=20
      class=3D"clnStatus">(, numeric)</SPAN></SPAN> %<SPAN=20
      class=3D"clnStatus">(fixed, string)</SPAN></P>
      <P class=3D"clnComment">Overlap of neighbouring fields in % =
</P></DIV><BR>
      <DIV class=3D"clnMethodTitle">
      <H4>Method</H4></DIV>
      <DIV class=3D"clnMethod1">
      <P class=3D"clnParam"><SPAN class=3D"clnItemName1">Method Z<SPAN =
class=3D"clnStatus">(fixed,=20
      string)</SPAN> :</SPAN>  <SPAN>None<SPAN class=3D"clnStatus">(,=20
      menu)</SPAN></SPAN> </P>
      <P class=3D"clnComment">Select method </P></DIV></TD>
    <TD class=3D"clnBetweenColumns"></TD>
    <TD>
      <DIV class=3D"clnOutput">
      <P class=3D"clnParam">Output Population<SPAN =
class=3D"clnStatus">(fixed,=20
      string)</SPAN> : Well Layout (global)<SPAN class=3D"clnStatus">(,=20
      string)</SPAN></P>
      <P class=3D"clnComment">Name of the output well layout population. =
Default=20
      name is Well Layout. =
</P></DIV></TD></TR></TBODY></TABLE><BR></DIV>
<DIV class=3D"clnNonTabular">
<H2>Determine Well Layout</H2>
<P class=3D"clnComment"></P>
<DIV class=3D"clnInput">
<H3>Input</H3>
<P class=3D"clnParam"><SPAN class=3D"clnItemName1">Population<SPAN=20
class=3D"clnStatus">(fixed, string)</SPAN> :</SPAN>  <SPAN>Zebra<SPAN =
class=3D"clnStatus">(,=20
menu)</SPAN></SPAN> </P>
<P class=3D"clnComment">Select a population </P>
<P class=3D"clnParam"><SPAN class=3D"clnItemName1">Region<SPAN=20
class=3D"clnStatus">(fixed, string)</SPAN> :</SPAN>  <SPAN>Zebra<SPAN =
class=3D"clnStatus">(,=20
menu)</SPAN></SPAN> </P>
<P class=3D"clnComment">Region </P><BR></DIV>
<DIV class=3D"clnOutput">
<H3>Output</H3>
<P class=3D"clnParam">Output Population<SPAN class=3D"clnStatus">(fixed, =

string)</SPAN> : Well Layout (global)<SPAN class=3D"clnStatus">(,=20
string)</SPAN></P>
<P class=3D"clnComment">Name of the output well layout population. =
Default name is=20
Well Layout. </P></DIV></DIV>
<DIV class=3D"clnTabular">
<TABLE class=3D"clnTableBackground1" border=3D"0" cellspacing=3D"0">
  <TBODY>
  <TR>
    <TD class=3D"clnTableHeader1" style=3D"width: 19%;">Define =
Results</TD>
    <TD class=3D"clnAfterFirstColumn"></TD>
    <TD class=3D"clnTableHeader2">Results</TD></TR>
  <TR>
    <TD style=3D"width: 19%;"><SPAN class=3D"clnBBComment">
<PRE></PRE></SPAN></TD>
    <TD class=3D"clnAfterFirstColumn"></TD>
    <TD>
      <DIV class=3D"clnMethodTitle">
      <H4>Method</H4></DIV>
      <DIV class=3D"clnMethod1">
      <P class=3D"clnParam"><SPAN class=3D"clnItemName1">Method<SPAN =
class=3D"clnStatus">(fixed,=20
      string)</SPAN> :</SPAN>  <SPAN>List of Outputs<SPAN =
class=3D"clnStatus">(,=20
      menu)</SPAN></SPAN> </P>
      <P class=3D"clnComment">Select a method for defining output =
parameters. For=20
      deleting the current method section select the last empty item. =
</P>
      <DIV class=3D"clnMethodTitle">
      <H4>Sub-method</H4></DIV>
      <DIV class=3D"clnMethod2">
      <P class=3D"clnParam"><SPAN class=3D"clnItemName1">Population : =
Zebra<SPAN=20
      class=3D"clnStatus">(fixed, string)</SPAN></SPAN>  <SPAN></SPAN> =
</P>
      <P class=3D"clnComment"></P>
      <P class=3D"clnParam">Number of Objects<SPAN =
class=3D"clnStatus">(fixed,=20
      string)</SPAN></P>
      <P class=3D"clnComment">Activate the checkbox to report a number =
of objects=20
      in the current population </P>
      <P class=3D"clnParam"><SPAN class=3D"clnItemName2">Apply to =
All<SPAN class=3D"clnStatus">(fixed,=20
      string)</SPAN> :</SPAN>  <SPAN>Mean<SPAN class=3D"clnStatus">(,=20
      menu)</SPAN></SPAN> </P>
      <P class=3D"clnComment">Report all properties </P></DIV></DIV><BR>
      <DIV class=3D"clnMethodTitle">
      <H4>Method</H4></DIV>
      <DIV class=3D"clnMethod1">
      <P class=3D"clnParam"><SPAN class=3D"clnItemName1">Object =
Results<SPAN class=3D"clnStatus">(fixed,=20
      string)</SPAN></SPAN>  <SPAN></SPAN> </P>
      <P class=3D"clnComment"></P>
      <P class=3D"clnParam"><SPAN class=3D"clnItemName2">Population : =
Zebra<SPAN=20
      class=3D"clnStatus">(fixed, string)</SPAN> :</SPAN>  =
<SPAN>ALL<SPAN class=3D"clnStatus">(,=20
      menu)</SPAN></SPAN> </P>
      <P class=3D"clnComment">Rule for reporting single object results =
from=20
      population Zebra =
</P></DIV><BR></TD></TR></TBODY></TABLE><BR></DIV>
<DIV class=3D"clnNonTabular">
<H2>Define Results</H2>
<P class=3D"clnComment"></P>
<DIV class=3D"clnInput">
<H3>Input</H3><BR></DIV></DIV>
<TABLE class=3D"clnTableFooter">
  <TBODY>
  <TR>
    <TD><SPAN style=3D"font-size: x-small;">            Acapella =
version:=20
      5.0.1.124082.            Timestamp: 2022-04-26 16:39:26 +0200.     =
     =20
      </SPAN></TD></TR></TBODY></TABLE></BODY></HTML>
